# Supplementary material for: A Remarkable Genetic Diversity of Rotavirus A Circulating in Red Fox Population in Croatia
Source: Pathogens. 2021 Apr 16;10(4):485. doi: 10.3390/pathogens10040485 (PMC8072941; doi:10.3390/pathogens10040485)
Supplement: Supplementary file 1 [file pathogens-10-00485-s001.zip]

Archive with 1 entries (1 files):
- pathogens-1161147-supplementary.pdf
